# Supplementary material for: Thrombin inhibition and cisplatin block tumor progression in ovarian cancer by alleviating the immunosuppressive microenvironment
Source: Oncotarget. 2016 Nov 11;7(51):85291–305. doi: 10.18632/oncotarget.13300 (PMC5356737; doi:10.18632/oncotarget.13300)
Supplement: Supplementary file 2 [file oncotarget-07-85291-s002.xlsx]

## Sheet: Sheet1
		Supplementary Table 1. Cellular analysis of malignant ascites (cell number x 104)
			CD45	F480	CD11b	CD11c	Gr1total	Gr1mod	Gr1high	Gr1total/CD11b	Gr1mod/CD11b	Gr1high/CD11b	CD11b/CD11c	CD4	CD8
		Vehicle	1165 ± 105	346 ± 30	927 ± 27	944 ± 19	647 ± 15	452 ± 22	194 ± 23	598 ± 17	415 ± 24	187 ± 23	830 ± 26	337 ± 29	117 ± 19
		Cis	665 ± 158	158 ± 11	532 ± 31	496 ± 31	317 ± 35	215 ± 26	102 ± 27	295 ± 38	200 ± 27	96 ± 28	434 ± 39	219 ± 18	87 ± 22
		Dab	678 ± 162	180 ± 16	506 ± 15	532 ± 7	345 ± 20	262 ± 18	83 ± 7	313 ± 22	237 ± 20	77 ± 6	456 ± 15	233 ± 9	43 ± 10
		Cis +Dab	424 ± 76	120 ± 8	231 ± 53	224 ± 6	145 ± 42	97 ± 29	49 ± 13	101 ± 36	84 ± 28	43 ± 14	152 ± 5	109 ± 24	29 ± 10
		NTBa	4.17 ± 1.6	0.87 ± 0.1	2.81 ± 0.1	2.81 ± 0.0	0.18 ± 0.0	0.15 ± 0.0	0.03 ± 0.0	0.05 ± 0.0	0.07 ± 0.0	0.03 ± 0.0	0.14 ± 0.0	0.56 ± 0.0	0.18 ± 0.1
		aNon-tumor bearing mice
		Supplementary Table 2. Cellular analysis of malignant ascites. (Percentages)a
			CD45b	F480	CD11b	CD11c	Gr1 total	Gr1 mod	Gr1 high	Gr1total/CD11b	Gr1mod/CD11b	Gr1high/CD11b	CD11b/CD11c	CD4	CD8
		Vehicle	41.6 ± 3.9	29.7 ± 2.6	79.5 ± 2.3	81.0 ± 1.6	55.5 ± 1.3	38.8 ± 1.9	16.6 ± 2.0	51.3 ± 1.5	35.6 ± 2.1	16.0 ± 2.0	71.2 ± 2.2	28.9 ± 2.5	10.0 ± 1.6
		Cis	47.1 ± 6.2	23.7 ± 1.7	79.9 ± 4.6	74.6 ± 4.7	47.7 ± 5.3	32.3 ± 3.9	15.3 ± 4.1	44.3 ± 5.7	30.1 ± 4.0	14.4 ± 4.2	65.2 ± 5.9	32.9 ± 2.7	13.1 ± 3.3
		Dab	32.9 ± 4.0	26.5 ± 2.3	74.6 ± 2.2	78.4 ± 1.1	50.9 ± 2.9	38.7 ± 2.7	12.2 ± 1.0	46.1 ± 3.2	35.0 ± 2.9	11.4 ± 0.9	67.2 ± 2.2	34.3 ± 1.4	6.4 ± 1.5
		Cis +Dab	46.2 ± 12.0	28.3 ± 1.9	54.5 ± 12.6	52.8 ± 13.3	34.2 ± 9.9	22.8 ± 6.8	11.5 ± 3.0	23.8 ± 8.5	19.7 ± 6.7	10.2 ± 3.2	35.9 ± 11.3	25.6 ± 5.6	6.9 ± 2.3
		NTBc	99.7 ± 0.1	20.8 ± 1.7	67.3 ± 2.4	67.3 ± 0.6	4.4 ± 0.2	3.7 ± 0.0	0.8 ± 0.1	1.1 ± 0.1	1.7 ± 0.1	0.7 ± 0.1	3.3 ± 0.2	13.5 ± 1.0	4.2 ± 0.5
		aPercentage of CD45+ cells (applies to all markers except CD45)
		bPercentage of total cells
		cNon-tumor bearing mice
